# Supplementary material for: Using the SEIQR model with epidemic amplifier effect to predict the final outbreak size of the COVID-19 in Dalian, Liaoning province, China
Source: PLoS One. 2024 Dec 12;19(12):e0307239. doi: 10.1371/journal.pone.0307239 (PMC11637360; doi:10.1371/journal.pone.0307239)
Supplement: S1 Data — (XLSX) [file pone.0307239.s001.xlsx]

## Sheet: data
Date of onset	number of cases
2022-08-26	1
2022-08-27	2
2022-08-28	15
2022-08-29	40
2022-08-30	65
2022-08-31	105
2022-09-01	114
2022-09-02	112
2022-09-03	106
2022-09-04	95
2022-09-05	87
2022-09-06	78
2022-09-07	73
2022-09-08	76
2022-09-09	56
2022-09-10	38
2022-09-11	28
2022-09-12	25
2022-09-13	10
2022-09-14	6
